# Supplementary material for: Antibacterial and Antibiofilm Effects of Photodynamic Treatment with Curcuma L. and Trans-Cinnamaldehyde against Listeria monocytogenes
Source: Molecules. 2024 Feb 1;29(3):685. doi: 10.3390/molecules29030685 (PMC10856099; doi:10.3390/molecules29030685)
Supplement: Supplementary file 1 [file molecules-29-00685-s001.zip]

Archive with 1 entries (1 files):
- molecules-2762809-supplementary.pdf
